# Supplementary material for: CTCF and Its Multi-Partner Network for Chromatin Regulation
Source: Cells. 2023 May 10;12(10):1357. doi: 10.3390/cells12101357 (PMC10216408; doi:10.3390/cells12101357)
Supplement: Supplementary file 1 [file cells-12-01357-s001.zip]

Archive with 1 entries (1 files):
- cells-2349908-supplementary.xlsx
