# Supplementary material for: CTCF and Its Multi-Partner Network for Chromatin Regulation
Source: Cells. 2023 May 10;12(10):1357. doi: 10.3390/cells12101357 (PMC10216408; doi:10.3390/cells12101357)
Supplement: Supplementary file 1 [file cells-12-01357-s001.zip › cells-2349908-supplementary.xlsx]

## Sheet: CTCF_CTCFL_art
symbol1	symbol2	uniprot_ID	Database	doi / pmid / Source
CTCF	AGO2	Q9UKV8	IID	28973861
CTCF	AIM2	O14862	IID	25665578
CTCF	AIRE	O43918	Literature	10.3390/genes13081383
CTCF	ALDH18A1	P54886	IID	30459231
CTCF	APP	P05067	IID	32814053
CTCF	ARF4	P18085	IID	30459231
CTCF	ARID1A	O14497	IID	30459231
CTCF	ATP2A2	P16615	IID	30459231
CTCF	ATP5F1A	P25705	IID	30459231
CTCF	ATP5F1B	P06576	IID	30459231
CTCF	ATP5F1C	P36542	IID	30459231
CTCF	AURKAIP1	Q9NWT8	IID	29568061
CTCF	BHLHE40	O14503	Literature	10.3390/genes13081383
CTCF	BMI1	P35226	IID	24457600
CTCF	BPTF	Q12830	Literature	10.3390/genes13081383
CTCF	BRD1	O95696	IID	31753913
CTCF	BRD2	P25440	IID	31753913
CTCF	BRD2	P25440	Literature	10.1016/j.molcel.2017.02.027
CTCF	BRD4	O60885	IID	32416067
CTCF	CAND1	Q86VP6	IID	21145461
CTCF	CDK19	Q9BWU1	IID	22939629
CTCF	CENPE	Q02224	Literature	10.1128/MCB.05093-11
CTCF	CFTR	P13569	IID	29924966
CTCF	CGAS	Q8N884	IID	30471916
CTCF	CHD1L	Q86WJ1	IID	24725430
CTCF	CHD7	Q9P2D1	IID	17603073
CTCF	CHD8	Q9HCK8	IID	16949368
CTCF	CHD8	Q9HCK8	Literature	10.1016/j.molcel.2006.08.008
CTCF	CHD8	Q9HCK8	STRING
CTCF	CHMP4B	Q9H444	IID	26496610
CTCF	CIC	Q96RK0	IID	29844126
CTCF	CIITA	P33076	Literature	10.1084/jem.20071843
CTCF	CMBL	Q96DG6	IID	24981860
CTCF	CSNK2B	P67870	IID	24981860
CTCF	CTCFL	Q8NI51	Literature	10.1038/s41467-021-24140-6
CTCF	DBN1	Q16643	IID	30459231
CTCF	DDX17	Q92841	IID	24725430|30459231
CTCF	DDX3X	O00571	IID	30459231
CTCF	DDX5	P17844	IID	30459231
CTCF	DDX5	P17844	Literature	10.1101/gad.1967810
CTCF	DDX5	P17844	STRING
CTCF	DGCR8	Q8WYQ5	IID	28514442
CTCF	DHCR7	Q9UBM7	IID	30459231
CTCF	DHX9	Q08211	IID	30459231
CTCF	DNAJC21	Q5F1R6	IID	30021884
CTCF	EED	O75530	IID	24457600
CTCF	EIF4A1	P60842	IID	30459231
CTCF	EP300	Q09472	Literature	10.1002/ctm2.654
CTCF	EP300	Q09472	STRING
CTCF	ERH	P84090	IID	24981860
CTCF	ESR1	P03372	IID	31527615
CTCF	ESR2	Q92731	IID	29509190
CTCF	FADS2	O95864	IID	30459231
CTCF	FAF2	Q96CS3	IID	30459231
CTCF	FBL	P22087	IID	26186194|29568061|30459231
CTCF	H1-1	Q02539	IID	26186194
CTCF	H1-4	P10412	IID	28514442
CTCF	H2AC20	Q16777	IID	14759373
CTCF	H2AC20	Q16777	STRING
CTCF	H2AC8	P04908	IID	27248496
CTCF	H2AX	P16104	IID	28514442
CTCF	H2AZ1	P0C0S5	IID	14759373
CTCF	H2AZ1	P0C0S5	Literature	10.1016/s1097-2765(04)00029-2
CTCF	H2AZ1	P0C0S5	STRING
CTCF	H3C7	P68431	IID	29568061
CTCF	H4C3	P62805	IID	30804502
CTCF	HDLBP	Q00341	IID	24725430
CTCF	HDLBP	Q00341	Literature	10.1016/j.ijbiomac.2017.11.109
CTCF	HIRA	P54198	IID	23602572
CTCF	HMGB1	P09429	IID	11748221
CTCF	HNRNPH1	P31943	IID	30459231
CTCF	HNRNPM	P52272	IID	30459231
CTCF	HNRNPU	Q00839	IID	30459231
CTCF	HSD17B12	Q53GQ0	IID	30459231
CTCF	HSP90AB1	P08238	IID	30459231
CTCF	HSPA5	P11021	IID	30459231
CTCF	HSPA8	P11142	IID	30459231
CTCF	HSPB9	Q9BQS6	IID	15503857
CTCF	HSPD1	P10809	IID	30459231
CTCF	IFI16	Q16666	IID	25693804
CTCF	IL12A	P29459	IID	33179750
CTCF	IQGAP1	P46940	IID	30459231
CTCF	KANSL1	Q7Z3B3	IID	22939629
CTCF	KDM4A	O75164	Literature	10.18632/oncotarget.24798
CTCF	KDM5B	Q9UGL1	IID	24937458
CTCF	KDM5B	Q9UGL1	Literature	10.1016/j.ccr.2014.04.024
CTCF	KHDRBS1	Q07666	IID	30459231
CTCF	KPNA2	P52292	IID	14759373
CTCF	KPNA4	O00629	IID	14759373
CTCF	KRT18	P05783	IID	30459231
CTCF	KSR2	Q6VAB6	IID	27086506
CTCF	LARP7	Q4G0J3	IID	29845934
CTCF	LBR	Q14739	IID	30459231
CTCF	LDB1	Q86U70	Literature	10.3390/genes13081383
CTCF	LMNA	P02545	IID	14759373
CTCF	LMNA	P02545	Literature	10.1002/jcb.24136
CTCF	MACROH2A1	O75367	IID	28242625
CTCF	MAFB	Q9Y5Q3	STRING
CTCF	MAGED2	Q9UNF1	IID	30459231
CTCF	MAPRE2	Q15555	IID	30459231
CTCF	MAZ	P56270	Literature	10.3390/genes13081383
CTCF	MDC1	Q14676	IID	28973861
CTCF	MKI67	P46013	IID	26949251
CTCF	MNDA	P41218	IID	25665578
CTCF	MT-ND4	P03905	IID	24725430
CTCF	MYH10	P35580	IID	30459231
CTCF	MYH9	P35579	IID	30459231
CTCF	MYL6	P60660	IID	30459231
CTCF	NCL	P19338	IID	19450526
CTCF	NCL	P19338	Literature	10.1016/j.molcel.2015.07.019
CTCF	NCOA3	Q9Y6Q9	STRING
CTCF	NCOR1	O75376	STRING
CTCF	NONO	Q15233	IID	30459231
CTCF	NOP53	Q9NZM5	IID	28514442
CTCF	NPM1	P06748	IID	14759373|19450526|30459231
CTCF	NPM1	P06748	Literature	10.1016/j.molcel.2015.07.019
CTCF	NPM1	P06748	STRING
CTCF	NUP153	P49790	Literature	10.1038/s41467-020-16394-3
CTCF	PARP1	P09874	IID	14759373|19450526|20038529
CTCF	PARP1	P09874	Literature	10.1016/j.molcel.2015.07.019
CTCF	PARP1	P09874	STRING
CTCF	PCBP1	Q15365	IID	27684187
CTCF	PCGF1	Q9BSM1	IID	27505670
CTCF	PHB2	Q99623	IID	30459231
CTCF	PKM	P14618	IID	30459231
CTCF	PLEKHA4	Q9H4M7	IID	31091453
CTCF	POLR2A	P24928	IID	12054881|17210645|21880767
CTCF	POLR2A	P24928	Literature	10.1128/MCB.01993-06
CTCF	POLR2A	P24928	STRING
CTCF	POLR2F	P61218	STRING
CTCF	POU2F1	P14859	Literature	10.3390/genes13081383
CTCF	POU5F1	Q01860	IID	19536159
CTCF	POU5F1	Q01860	Literature	10.3390/genes13081383
CTCF	POU5F1	Q01860	STRING
CTCF	PRC1	O43663	IID	31586073
CTCF	PRKDC	P78527	IID	30459231
CTCF	PRR11	Q96HE9	IID	26186194|28514442
CTCF	PRSS3	P35030	IID	24981860
CTCF	PUM3	Q15397	IID	28514442
CTCF	PYHIN1	Q6K0P9	IID	25665578|28077445
CTCF	RAB5C	P51148	IID	30459231
CTCF	RACK1	P63244	IID	30459231
CTCF	RAD18	Q9NS91	IID	31076518
CTCF	RAD21	O60216	IID	18219272
CTCF	RAD21	O60216	Literature	10.1038/s41586-019-1910-z
CTCF	RAD21	O60216	STRING
CTCF	RAD51	Q06609	IID	28973861
CTCF	RAD51	Q06609	Literature	10.1073/pnas.1704076114
CTCF	RALA	P11233	IID	24725430
CTCF	RAN	P62826	IID	30459231
CTCF	RFX5	P48382	Literature	10.1084/jem.20071843
CTCF	RHOU	Q7L0Q8	IID	26598620
CTCF	RNF4	P78317	IID	29180619
CTCF	RPL10	P27635	IID	30459231
CTCF	RPL11	P62913	IID	30459231
CTCF	RPL13A	P40429	IID	30459231
CTCF	RPL14	P50914	IID	30459231
CTCF	RPL15	P61313	IID	30459231
CTCF	RPL17-C18orf32	A0A0A6YYL6	IID	30459231
CTCF	RPL18A	Q02543	IID	30459231
CTCF	RPL19	P84098	IID	30459231
CTCF	RPL23	P62829	IID	30459231
CTCF	RPL26	P61254	IID	30459231
CTCF	RPL27	P61353	IID	30459231
CTCF	RPL28	P46779	IID	30459231
CTCF	RPL31	P62899	IID	24725430|30459231
CTCF	RPL32	P62910	IID	30459231
CTCF	RPL34	P49207	IID	30459231
CTCF	RPL35A	P18077	IID	30459231
CTCF	RPL5	P46777	IID	30459231
CTCF	RPN1	P04843	IID	30459231
CTCF	RPN2	P04844	IID	30459231
CTCF	RPS11	P62280	IID	30459231
CTCF	RPS13	P62277	IID	30459231
CTCF	RPS14	P62263	IID	30459231
CTCF	RPS15A	P62244	IID	30459231
CTCF	RPS16	P62249	IID	30459231
CTCF	RPS2	P15880	IID	30459231
CTCF	RPS20	P60866	IID	30459231
CTCF	RPS23	P62266	IID	30459231
CTCF	RPS24	P62847	IID	30459231
CTCF	RPS26	P62854	IID	30459231
CTCF	RPS27	P42677	IID	30459231
CTCF	RPS3	P23396	IID	30459231
CTCF	RPS3A	P61247	IID	30459231
CTCF	RPS4X	P62701	IID	30459231
CTCF	RPS5	P46782	IID	30459231
CTCF	RPS6	P62753	IID	29568061
CTCF	RPS9	P46781	IID	30459231
CTCF	RRP1B	Q14684	IID	30021884
CTCF	RXRA	P19793	IID	20404925
CTCF	RXRA	P19793	STRING
CTCF	RYBP	Q8N488	Literature	10.3390/genes13081383
CTCF	SATB2	Q9UPW6	IID	24981860
CTCF	SEC61A1	P61619	IID	30459231
CTCF	SERPINH1	P50454	IID	30459231
CTCF	SET	Q01105	IID	14759373
CTCF	SETD1A	O15047	IID	31076518
CTCF	SFXN1	Q9H9B4	IID	30459231
CTCF	SHMT2	P34897	IID	30459231
CTCF	SIN3A	Q96ST3	IID	10734189
CTCF	SIN3A	Q96ST3	Literature	10.1093/nar/28.8.1707
CTCF	SIN3A	Q96ST3	STRING
CTCF	SIRT7	Q9NRC8	IID	22586326
CTCF	SLC25A3	Q00325	IID	30459231
CTCF	SLC25A5	P05141	IID	30459231
CTCF	SMAD3	P84022	IID	12099698|20427289
CTCF	SMAD3	P84022	Literature	10.1074/jbc.M109.088385
CTCF	SMAD4	Q13485	IID	12099698
CTCF	SMARCA4	P51532	IID	30459231
CTCF	SMARCA4	P51532	Literature	10.3390/genes13081383
CTCF	SMC1A	Q14683	IID	18219272
CTCF	SMC3	Q9UQE7	IID	21880767
CTCF	SMC3	Q9UQE7	STRING
CTCF	SP100	P23497	IID	31753913
CTCF	SRSF2	Q01130	Literature	10.1371/journal.pgen.1009277
CTCF	STAG2	Q8N3U4	Literature	10.1038/s41586-019-1910-z
CTCF	STAG2	Q8N3U4	STRING
CTCF	SURF4	O15260	IID	30459231
CTCF	SUZ12	Q15022	IID	18662993|21536749
CTCF	SUZ12	Q15022	Literature	10.1016/j.molcel.2017.02.027
CTCF	SUZ12	Q15022	STRING
CTCF	TAF1	P21675	Literature	10.1016/s1097-2765(04)00029-2
CTCF	TAF3	Q5VWG9	IID	21884934
CTCF	TAF3	Q5VWG9	STRING
CTCF	TAF8	Q7Z7C8	Literature	10.1016/j.cell.2011.08.005
CTCF	TECR	Q9NZ01	IID	30459231
CTCF	TET1	Q8NFU7	Literature	10.1093/nar/gku780
CTCF	TET2	Q6N021	Literature	10.1093/nar/gku780
CTCF	TFAP4	Q01664	IID	19505873
CTCF	THRB	P10828	IID	10625678
CTCF	TMEM33	P57088	IID	30459231
CTCF	TOP2A	P11388	IID	14759373
CTCF	TOP2B	Q02880	IID	19450526
CTCF	TOP2B	Q02880	Literature	10.1186/s13059-016-1043-8
CTCF	TRAF2	Q12933	IID	32296183
CTCF	TRB	P0DSE2	IID	20404925
CTCF	TRB	P0DTU4	IID	20404925
CTCF	TRIM25	Q14258	IID	29117863
CTCF	TRPC4AP	Q8TEL6	Literature	10.1074/mcp.M900013-MCP200
CTCF	TUFM	P49411	IID	30459231
CTCF	UBTF	P17480	Literature	10.1186/1756-8935-3-19
CTCF	VDAC2	P45880	IID	30459231
CTCF	VIRMA	Q69YN4	IID	29507755
CTCF	WDR5	P61964	Literature	10.3390/genes13081383
CTCF	WIZ	O95785	Literature	10.3390/genes13081383
CTCF	YAF2	Q8IY57	Literature	10.1186/gb-2013-14-12-r148
CTCF	YBX1	P67809	IID	10906122|15229244
CTCF	YBX1	YBX1	Literature	10.1128/MCB.01993-06
CTCF	YBX1	P67809	STRING
CTCF	YY1	P25490	IID	17218270
CTCF	YY1	P25490	STRING
CTCF	ZBTB33	Q86T24	IID	16230345
CTCF	ZBTB33	Q86T24	Literature	10.1074/jbc.M510802200
CTCF	ZBTB48	P10074	IID	28514442
CTCF	ZCRB1	Q8TBF4	IID	28514442
CTCF	ZMYM2	Q9UBW7	IID	22939629
CTCF	ZMYM4	Q5VZL5	IID	25416956
CTCF	ZMYM6	O95789	IID	32296183
CTCF	ZNF143	P52747	Literature	10.3390/genes13081383
CTCF	ZNF143	P52747	STRING
CTCF	ZNF2	Q9BSG1	IID	28514442
CTCF	ZRANB2	O95218	IID	24981860
CTCF	ZUP1	Q96AP4	IID	29576527

## Sheet: Sheet1
CTCFL	BRCA1	P38398	IID	14578343
CTCFL	PRMT7	Q9NVM4	IID	17048991
CTCFL	H1-1	Q02539	IID	17048991
CTCFL	H2AC20	Q16777	IID	17048991
CTCFL	H3C7	P68431	IID	17048991
CTCFL	BAG6	P46379	IID	18765639
CTCFL	SP1	P08047	IID	17260018|25363021
CTCFL	ZDHHC17	Q8IUH5	IID	24705354
CTCFL	TBP	P20226	IID	25363021
CTCFL	AURKA	O14965	IID	28218735
CTCFL	EGFR	P00533	IID	28065597
CTCFL	PLEKHA4	Q9H4M7	IID	31091453
CTCFL	KIF20A	O95235	IID	31586073
CTCFL	FKBP5	Q13451	IID	25036637
CTCFL	HSP90AB1	P08238	IID	25036637
CTCFL	NUDC	Q9Y266	IID	25036637
CTCFL	Heat shock 70kDa protein 6	Q53FC7	IID	25036637
CTCFL	UNC45B	Q8IWX7	IID	25036637
CTCFL	Heat shock transcription factor 1	Q9HAV2	IID	25036637
CTCFL	NUDCD3	Q8IVD9	IID	25036637
CTCFL	SUGT1	Q9Y2Z0	IID	25036637
CTCFL	SGTA	O43765	IID	25036637
CTCFL	Q96BE0	Q96BE0	IID	25036637
CTCFL	STIP1	P31948	IID	25036637
CTCFL	STUB1	Q9UNE7	IID	25036637
CTCFL	NUDCD2	Q8WVJ2	IID	25036637
CTCFL	AARSD1	Q9BTE6	IID	25036637
CTCFL	PRMT7	Q9NVM4	Literature	10.1371/journal.pbio.0040355
CTCFL	BAG6	P46379	Literature	10.1158/0008-5472.CAN-08-1005
CTCFL	SETD1A	O15047	Literature	10.1158/0008-5472.CAN-08-1005
CTCFL	POGZ	Q7Z3K3	Literature	10.1158/0008-5472.CAN-08-1005
CTCFL	SRCAP	Q6ZRS2	Literature	10.1158/0008-5472.CAN-08-1005
CTCFL	TBP	P20226	Literature	10.1186/1471-2407-14-796
CTCFL	SP1	P08047	Literature	10.1038/sj.onc.1210218
CTCFL	ELF2	Q15723	Literature	10.1158/0008-5472.CAN-08-1005
CTCFL	SERPIND1	P05546	Literature	10.1158/0008-5472.CAN-08-1005
CTCFL	HCFC1	P51610	Literature	10.1158/0008-5472.CAN-08-1005
CTCFL	MGAM	O43451	Literature	10.1158/0008-5472.CAN-08-1005
CTCFL	TLK2	Q86UE8	Literature	10.1158/0008-5472.CAN-08-1005
CTCFL	NFAT5	O94916	Literature	10.1158/0008-5472.CAN-08-1005
CTCFL	ZNF518A	Q6AHZ1	Literature	10.1158/0008-5472.CAN-08-1005
CTCFL	ATF7	P17544	Literature	10.1158/0008-5472.CAN-08-1005
CTCFL	MRTFB	Q9ULH7	Literature	10.1158/0008-5472.CAN-08-1005
CTCFL	XRCC6	P12956	Literature	10.1186/s12943-022-01621-w
CTCFL	UBTF	P17480	Literature	10.1186/1756-8935-3-19
CTCFL	CHD8	Q9HCK8	Literature	10.1186/s12943-022-01621-w
CTCFL	CSTA	P01040	Literature	10.1186/s12943-022-01621-w
CTCFL	CHD8	Q9HCK8	Literature	10.1186/s12943-022-01621-w
CTCFL	PRMT7	Q9NVM4	STRING
